# Supplementary material for: Urinary Excretion of Kidney Aquaporins as Possible Diagnostic Biomarker of Diabetic Nephropathy
Source: J Diabetes Res. 2017 Jan 26;2017:4360357. doi: 10.1155/2017/4360357 (PMC5299189; doi:10.1155/2017/4360357)
Supplement: Supplementary file 1 — Supplemental Figure 1: Western blotting analysis of flotillin-1 and Na+/K+-ATPase expression in urinary exosomes. Supplemental Figure 2: Correlation analysis between uAQP5 and uACR or CKD-EPI. Supplemental Figure 3: Correlation analysis between uAQP2 and uACR or CKD-EPI. [file 4360357.f1.zip]

Archive with 4 entries (4 files):
- Supplemental material/LEGENDS TO SUPPLEMENTAL FIGURES.docx
- Supplemental material/Supplemental Fig.1.eps
- Supplemental material/Supplemental Fig2.eps
- Supplemental material/Supplemental Fig3.eps
